# Supplementary material for: Characterization and In Vitro Prebiotic Activity of Pterostilbene/β-Cyclodextrin Inclusion Complexes
Source: Molecules. 2025 Mar 18;30(6):1363. doi: 10.3390/molecules30061363 (PMC11944276; doi:10.3390/molecules30061363)
Supplement: Supplementary file 1 [file molecules-30-01363-s001.zip]

Archive with 1 entries (1 files):
- molecules-3494297-supplementary.pdf
